# Supplementary material for: An Artificial MnWO4 Cathode Electrolyte Interphase Enabling Enhanced Electrochemical Performance of δ-MnO2 Cathode for Aqueous Zinc Ion Battery
Source: Materials (Basel). 2023 Apr 19;16(8):3228. doi: 10.3390/ma16083228 (PMC10141966; doi:10.3390/ma16083228)
Supplement: Supplementary file 1 [file materials-16-03228-s001.zip]

Archive with 1 entries (1 files):
- materials-2331029-supplementary.pdf
